# Supplementary material for: Sex-specific distribution of the uric acid-to-HDL cholesterol ratio and its association with arterial stiffness in a Japanese health check-up population: a cross-sectional analysis
Source: Front Endocrinol (Lausanne). 2026 May 21;17:1847114. doi: 10.3389/fendo.2026.1847114 (PMC13233244; doi:10.3389/fendo.2026.1847114)
Supplement: Supplementary file 2 [file Table1.xlsx]

## Sheet: Sheet1
Supplementary Table S1. Results of univariate analysis of baPWV.
Variable	β (95%CI)	p value
UHR	16.96 (8.23,25.69)	< 0.001
Sex, n (%)	-49.44 (-82.84,-16.05)	0.004
Age, (years)	12.95 (11.5,14.39)	< 0.001
BMI, (kg/m2)	4.95 (-0.17,10.07)	0.058
SBP, (mmHg)	8.43 (7.51,9.35)	< 0.001
DBP, (mmHg)	11.29 (9.87,12.71)	< 0.001
AST, (IU/L)	3.40 (1.43,5.37)	< 0.001
ALT, (IU/L)	1.50 (0.38,2.61)	0.009
GGT, (IU/L)	1.01 (0.36,1.66)	0.002
FPG, (mg/dl)	4.21 (3.1,5.31)	< 0.001
UA, (mg/dl)	22.77 (11.23,34.31)	< 0.001
TC, (mg/dl)	0.71 (0.27,1.16)	0.002
TG, (mg/dl)	0.44 (0.23,0.65)	< 0.001
HDL-c, (mg/dl)	-1.33 (-2.42,-0.23)	0.018
LDL, (mg/dl)	0.66 (0.16,1.17)	0.01
eGFR, (mL/min/1.73 m2)	-6.39 (-7.65, -5.12)	< 0.001
ABI	0.04 (-0.02,0.1)	0.19
Habit of exercise, n (%)	16.65 (-23.27,56.57)	0.413
Fatty liver, n (%)	93.74 (58.98,128.51)	< 0.001
Alcohol consumption	0.07 (-0.06,0.19)	0.284
Smoking status	-0.16 (-39.07,38.75)	0.994
BaPWV, brachial-ankle pulse wave velocity; 95% CI, 95% confidence interval; UHR, uric acid to high-density lipoprotein cholesterol ratio; BMI, body mass index; SBP, systolic blood pressure; DBP, diastolic blood pressure; AST, aspartate aminotransferase; ALT, alanine aminotransferase; GGT, γ-glutamyltranspeptidase; FPG, fasting plasma glucose; UA, uric.acid; TC, total cholesterol; TG, triglyceride…
