# Supplementary material for: Sex-specific distribution of the uric acid-to-HDL cholesterol ratio and its association with arterial stiffness in a Japanese health check-up population: a cross-sectional analysis
Source: Front Endocrinol (Lausanne). 2026 May 21;17:1847114. doi: 10.3389/fendo.2026.1847114 (PMC13233244; doi:10.3389/fendo.2026.1847114)
Supplement: Supplementary file 3 [file Table2.xlsx]

## Sheet: 数据描述_1_4_结果
Supplementary Table S2. Sex-specific distribution of UHR and sex composition across UHR quartiles
Variables	Total (n = 912)	Male (n = 592)	Female (n = 320)	p value
UHR, Mean ± SD	4.17 ± 1.82	4.93 ± 1.70	2.75 ± 1.00	< 0.001
UHR, median (IQR)	3.90 (2.74–5.20)	4.60 (3.75–5.89)	2.58 (2.04–3.21)	<0.001
UHR, range	1.02–12.59	1.07–12.59	1.02–8.34
UHR				< 0.001
1st Quartile(≤2.74)	228 (25.00)	37 (6.25)	191 (59.69)
2nd Quartile (2.74-3.90)	228 (25.00)	138 (23.31)	90 (28.12)
3rd Quartile (3.90-5.20)	228 (25.00)	195 (32.94)	33 (10.31)
4th Quartile (≥5.20)	228 (25.00)	222 (37.5)	6 (1.88)
Footnote: UHR, uric acid-to-HDL cholesterol ratio; baPWV, brachial-ankle pulse wave velocity.
