# Supplementary material for: Sex-specific distribution of the uric acid-to-HDL cholesterol ratio and its association with arterial stiffness in a Japanese health check-up population: a cross-sectional analysis
Source: Front Endocrinol (Lausanne). 2026 May 21;17:1847114. doi: 10.3389/fendo.2026.1847114 (PMC13233244; doi:10.3389/fendo.2026.1847114)
Supplement: Supplementary file 4 [file Table3.xlsx]

## Sheet: Sheet1
Supplementary Table S3. Sex-stratified associations between UHR and baPWV
Analysis	Subgroup	β (95% CI)	P value	P for interaction
Unadjusted	Men	6.73 (-4.93 to 18.38)	0.258	0.001
	Women	54.00 (27.96 to 80.05)	<0.001
Model 1	Men	7.78 (-3.08 to 18.63)	0.161	0.013
	Women	39.93 (16.81 to 63.06)	0.001
Model 2	Men	6.56 (-4.76 to 17.88)	0.256	0.005
	Women	44.27 (17.37 to 71.17)	0.001
Model 3	Men	5.46 (-5.94 to 16.85)	0.348	0.003
	Women	46.40 (19.48 to 73.32)	0.001
Female additionally adjusted for menopausal status	Women	46.56 (19.60 to 73.51)	0.001
Footnote: Model 1 was adjusted for age and BMI. Model 2 was adjusted for Model 1 plus ALT, AST, GGT, ABI, TC, and LDL-C. Model 3 was adjusted for Model 2 plus alcohol consumption and smoking status. The female-specific additional model was further adjusted for menopausal status. UHR, uric acid-to-HDL cholesterol ratio; baPWV, brachial-ankle pulse wave velocity; CI, confidence interval; BMI, body …
